# Supplementary material for: Genome-Wide Analysis of Type-III Polyketide Synthases in Wheat and Possible Roles in Wheat Sheath-Blight Resistance
Source: Int J Mol Sci. 2022 Jun 28;23(13):7187. doi: 10.3390/ijms23137187 (PMC9266324; doi:10.3390/ijms23137187)
Supplement: Supplementary file 1 [file ijms-23-07187-s001.zip › TableS1.xlsx]

## Sheet: Table S1
Table S1 Characteristic features of PKS genes in wheat
Gene	Gene ID	Strand	Location	AA	MW	PI	GRAVY								1A	2G1654
TaPKS01	TraesCS1A02G032100	-1	Chr1A 14790721-14791908	395	42981.5	5.93	-0.042								1A	2G1775
TaPKS02	TraesCS1A02G032300	-1	Chr1A 14838308-14839886	398	43586.3	6.03	-0.048								1B	2G1822
TaPKS03	TraesCS1A02G160300	+1	Chr1A 287686647-287688966	390	41789	5.43	-0.049								1B	2G2	27
TaPKS04	TraesCS1B02G040000	-1	Chr1B 19718626-19720046	395	43184.8	6.2	-0.049								1D	2G1752
TaPKS05	TraesCS1B02G040100	-1	Chr1B 19779389-19780576	395	43101.8	6.08	-0.037								1D	2G176
TaPKS06	TraesCS1B02G040200	-1	Chr1B 19890445-19891967	402	44013.8	6.28	-0.058								2A	2G	657
TaPKS07	TraesCS1B02G040300	-1	Chr1B 19950229-19951416	395	43196	6.33	-0.043								2A	2G1985
TaPKS08	TraesCS1B02G040500	-1	Chr1B 20046035-20047787	399	43521.1	5.98	-0.078								2A	2G3744
TaPKS09	TraesCS1B02G041000	+1	Chr1B 20555265-20556604	395	43152.7	5.93	-0.077								2A	2G3798
TaPKS10	TraesCS1B02G176300	-1	Chr1B 317584817-317587167	390	41750.9	5.53	-0.074								2A	2G3799
TaPKS11	TraesCS1D02G033600	-1	Chr1D 13726755-13728514	399	43527.2	6.03	-0.05								2A	2G4	77
TaPKS12	TraesCS1D02G033800	-1	Chr1D 13810921-13817663	398	43481.1	5.93	-0.065								2A	2G4141
TaPKS13	TraesCS1D02G157500	+1	Chr1D 222015763-222018255	390	41774	5.25	-0.039								2B	2G	777
TaPKS14	TraesCS1D02G359600	-1	Chr1D 442909553-442910812	394	42710.8	5.45	-0.025								2B	2G2259
TaPKS15	TraesCS2A02G014800	+1	Chr2A 5908221-5912388	394	42765	5.84	-0.003								2B	2G3914
TaPKS16	TraesCS2A02G021700	+1	Chr2A 10464812-10466428	400	43111.2	5.25	-0.005								2B	2G3967
TaPKS17	TraesCS2A02G021900	+1	Chr2A 10506080-10508765	393	42368.5	5.78	0.049								2B	2G3968
TaPKS18	TraesCS2A02G025500	-1	Chr2A 12047084-12048689	394	43220.8	5.91	-0.097								2B	2G4256
TaPKS19	TraesCS2A02G025600	-1	Chr2A 12072202-12073480	394	43222.8	6.02	-0.1								2B	2G4332
TaPKS20	TraesCS2A02G025700	-1	Chr2A 12101768-12103434	394	43209.7	6.02	-0.123								2B	2G4333
TaPKS21	TraesCS2A02G035300	+1	Chr2A 15394765-15396518	394	43257.8	6.02	-0.137								2B	2G6	59
TaPKS22	TraesCS2A02G527700	+1	Chr2A 747086930-747090056	380	41809.2	6.19	-0.103								2D	2G	639
TaPKS23	TraesCS2B02G006000	-1	Chr2B 3794600-3795885	394	42651.8	6.2	-0.03								2D	2G2	63
TaPKS24	TraesCS2B02G006300	+1	Chr2B 4013566-4015994	462	50052.4	5.58	0.03								2D	2G37	8
TaPKS25	TraesCS2B02G006700	+1	Chr2B 4283146-4285475	394	42397.5	5.48	-0.004								2D	2G376
TaPKS26	TraesCS2B02G007000	+1	Chr2B 4481802-4483613	400	43232.5	5.87	-0.015								2D	2G4	48
TaPKS27	TraesCS2B02G019200	+1	Chr2B 8941857-8943384	397	43210.5	6.25	-0.051								2D	2G4114
TaPKS28	TraesCS2B02G038600	-1	Chr2B 17872742-17874028	362	39597.5	5.73	-0.083								2D	2G4115
TaPKS29	TraesCS2B02G038700	-1	Chr2B 17881640-17883390	394	43222.8	6.14	-0.123								3A	2G		87
TaPKS30	TraesCS2B02G041300	+1	Chr2B 18838517-18840759	386	41594.9	6.11	-0.03								3A	2G1391
TaPKS31	TraesCS2B02G048400	+1	Chr2B 24089443-24091066	394	43213.8	6.02	-0.128								3A	2G1558
TaPKS32	TraesCS2B02G072600	+1	Chr2B 38841310-38842840	401	43364.5	5.61	-0.058								3A	2G4346
TaPKS33	TraesCS2B02G558400	+1	Chr2B 752784988-752788155	398	43478.1	6.15	-0.09								3A	2G5353
TaPKS34	TraesCS2B02G613100	+1	Chr2B 792484656-792487988	399	43690.2	6.03	-0.088								3B	2G1567
TaPKS35	TraesCS2D02G015700	-1	Chr2D 7644973-7647296	394	42543.6	5.72	-0.018								3B	2G1822
TaPKS36	TraesCS2D02G016100	+1	Chr2D 7833535-7835901	394	42514.5	5.55	-0.043								3B	2G1824
TaPKS37	TraesCS2D02G016200	-1	Chr2D 7839405-7840941	399	43530	6.44	-0.039								3B	2G3681
TaPKS38	TraesCS2D02G022700	+1	Chr2D 10309952-10311664	400	43256.2	5.27	-0.038								3B	2G6	85
TaPKS39	TraesCS2D02G027700	-1	Chr2D 11476510-11478168	394	43253.9	6.43	-0.116								3D	2G		23
TaPKS40	TraesCS2D02G030600	+1	Chr2D 12425910-12427897	386	41985.4	5.97	-0.034								3D	2G33
TaPKS41	TraesCS2D02G034500	+1	Chr2D 13421320-13422996	395	43298.8	6.02	-0.125								3D	2G54	9
TaPKS42	TraesCS2D02G051300	-1	Chr2D 19543541-19544843	401	43385.4	5.72	-0.06								4A	2G18	2
TaPKS43	TraesCS2D02G530600	+1	Chr2D 617051125-617054041	478	52042.9	6.37	-0.097								4A	2G3127
TaPKS44	TraesCS3D02G500500	+1	Chr3D 589695872-589697427	401	43359.4	5.72	-0.052								4A	2G41	8
TaPKS45	TraesCS4A02G292500	+1	Chr4A 595255754-595257815	398	42447.9	6.17	0.139								4B	2G	276
TaPKS46	TraesCS4A02G392800	-1	Chr4A 668441346-668442877	343	36952.7	6.51	0.099								4B	2G1375
TaPKS47	TraesCS4A02G436200	-1	Chr4A 705952455-705954139	395	41953.8	5.34	0.081								4B	2G178
TaPKS48	TraesCS4A02G436400	-1	Chr4A 706088597-706089784	395	42017.9	5.34	0.085								4B	2G31	9
TaPKS49	TraesCS4A02G437600	-1	Chr4A 707303998-707305576	398	42046.1	5.68	0.155								4B	2G3495
TaPKS50	TraesCS4A02G437900	+1	Chr4A 707487289-707488981	437	46168.8	5.87	0.136								4B	2G3623
TaPKS51	TraesCS4A02G438100	+1	Chr4A 707674530-707676058	395	41664.6	5.81	0.142								4D	2G1322
TaPKS52	TraesCS4A02G438200	+1	Chr4A 707701994-707703670	395	41718.6	5.86	0.138								4D	2G1796
TaPKS53	TraesCS4B02G021600	-1	Chr4B 15596147-15597791	401	42845.2	6.32	0.073								4D	2G3	88
TaPKS54	TraesCS4D02G351300	+1	Chr4D 503175796-503177481	398	42278.7	6.47	0.033								5A	2G181
TaPKS55	TraesCS5A02G002900	-1	Chr5A 2397627-2399194	422	45505.9	5.54	-0.213								5A	2G3323
TaPKS56	TraesCS5A02G379400	+1	Chr5A 576596182-576611045	383	41671.9	6.23	-0.034								5A	2G3429
TaPKS57	TraesCS5A02G379500	-1	Chr5A 577078123-577079687	389	42084.2	6.09	-0.031								5A	2G5183
TaPKS58	TraesCS5A02G526900	+1	Chr5A 687655022-687656737	399	42509.8	6.19	-0.002								5B	2G1787
TaPKS59	TraesCS5B02G003100	+1	Chr5B 4831068-4833559	419	45078.5	5.65	-0.174								5B	2G3325
TaPKS60	TraesCS5B02G383300	+1	Chr5B 562118513-562119777	389	42372.7	6.1	-0.013								5B	2G3421
TaPKS61	TraesCS5B02G487700	+1	Chr5B 658559273-658560709	396	42613.1	6.01	0.1								5B	2G5675
TaPKS62	TraesCS5D02G003600	-1	Chr5D 3547588-3549314	421	45112.6	5.62	-0.134								5B	2G5676
TaPKS63	TraesCS5D02G488600	-1	Chr5D 523938040-523940039	395	43274.8	6.01	-0.045								5B	2G57	8
TaPKS64	TraesCS5D02G488700	-1	Chr5D 523991850-523993876	395	43274.8	6.01	-0.045								5D	2G1125
TaPKS65	TraesCS6A02G015300	-1	Chr6A 7397019-7398587	403	43004.2	6.09	-0.036								5D	2G1854
TaPKS66	TraesCS6A02G015500	+1	Chr6A 7697400-7699079	408	43477.4	6.01	-0.092								5D	2G3382
TaPKS67	TraesCS6A02G215600	+1	Chr6A 397212513-397214244	398	42726.1	6.9	0.036								5D	2G3476
TaPKS68	TraesCS6A02G298400	-1	Chr6A 531697320-531698821	401	43182.4	5.84	0.053								5D	2G5489
TaPKS69	TraesCS6B02G022300	-1	Chr6B 13973930-13975699	402	42601.8	6.14	0.005								5D	2G56	4
TaPKS70	TraesCS6B02G022500	+1	Chr6B 14126103-14127816	411	43629.6	6.01	-0.071								5D	2G5617
TaPKS71	TraesCS6B02G327900	-1	Chr6B 577372715-577374031	334	36051.4	6.23	0.035								6A	2G2221
TaPKS72	TraesCS6D02G018500	+1	Chr6D 7551848-7553694	438	46530	6.15	-0.097								6A	2G2451
TaPKS73	TraesCS6D02G197900	+1	Chr6D 276014741-276015961	369	39365.2	6.19	0.093								6A	2G25	3
TaPKS74	TraesCS6D02G278200	-1	Chr6D 386464421-386466047	401	43251.5	5.84	0.026								6A	2G3	73
TaPKS75	TraesCS7A02G093900	+1	Chr7A 57544286-57546979	394	42922.4	5.51	0.039								6A	2G4	56
TaPKS76	TraesCS7B02G371700	-1	Chr7B 637689973-637692778	439	48160.4	6.65	-0.049								6A	2G4	57
TaPKS77	TraesCS7D02G046500	-1	Chr7D 24019836-24021492	395	41600.3	5.39	0.15								6B	2G1144
TaPKS78	TraesCS7D02G046700	-1	Chr7D 24117358-24119010	395	41700.5	5.44	0.162								6B	2G259
TaPKS79	TraesCS7D02G047000	+1	Chr7D 24326011-24327861	398	42227.4	5.85	0.155								6B	2G2751
TaPKS80	TraesCS7D02G089300	+1	Chr7D 53963636-53968501	397	43066.7	5.96	0.043								6B	2G2792
TaPKS81	TraesCSU02G000100	-1	ChrUn 1147-3979	403	43781.1	5.97	-0.01								6B	2G3359
															6B	2G45
															6B	2G45	2
															6D	2G	72
															6D	2G	764
															6D	2G2129
															6D	2G2275
															6D	2G2321
															6D	2G2864
															6D	2G3894
															6D	2G3895
															7A	2G1878
															7A	2G1912
															7A	2G2157
															7A	2G3	38
															7A	2G3313
															7A	2G355
															7A	2G553
															7B	2G		2
															7B	2G		38
															7B	2G		39
															7B	2G	929
															7B	2G	96
															7B	2G1226
															7B	2G2	42
															7B	2G243
															7B	2G2727
															7B	2G4767
															7D	2G1888
															7D	2G1922
															7D	2G2174
															7D	2G2993
															7D	2G3396
															7D	2G3678
															7D	2G5395
															U	2G	416

## Sheet: Sheet2
Gene	Gene ID	Strand	Location	AA	MW	PI	GRAVY
TaCHS-A1	TraesCS1A02G032100	-1	Chr1A 14790721-14791908	395	42981.5	5.93	-0.042	-
TaCHS-A2	TraesCS1A02G032300	-1	Chr1A 14838308-14839886	398	43586.3	6.03	-0.048	-
TaCHS-B1	TraesCS1A02G160300	+1	Chr1A 287686647-287688966	390	41789	5.43	-0.049	+
TaCHS-A3	TraesCS1B02G040000	-1	Chr1B 19718626-19720046	395	43184.8	6.2	-0.049	-
TaCHS-A4	TraesCS1B02G040100	-1	Chr1B 19779389-19780576	395	43101.8	6.08	-0.037	-
TaCHS-A5	TraesCS1B02G040200	-1	Chr1B 19890445-19891967	402	44013.8	6.28	-0.058	-
TaCHS-A6	TraesCS1B02G040300	-1	Chr1B 19950229-19951416	395	43196	6.33	-0.043	-
TaCHS-A7	TraesCS1B02G040500	-1	Chr1B 20046035-20047787	399	43521.1	5.98	-0.078	-
TaCHS-A8	TraesCS1B02G041000	+1	Chr1B 20555265-20556604	395	43152.7	5.93	-0.077	+
TaCHS-B2	TraesCS1B02G176300	-1	Chr1B 317584817-317587167	390	41750.9	5.53	-0.074	-
TaCHS-A9	TraesCS1D02G033600	-1	Chr1D 13726755-13728514	399	43527.2	6.03	-0.05	-
TaCHS-A10	TraesCS1D02G033800	-1	Chr1D 13810921-13817663	398	43481.1	5.93	-0.065	-
TaCHS-A11	TraesCS1D02G039700	-1	Chr1D 19136862-19137068	399	43365	5.66	0.028	-
TaCHS-B3	TraesCS1D02G157500	+1	Chr1D 222015763-222018255	390	41774	5.25	-0.039	+
TaCHS-C1	TraesCS1D02G359600	-1	Chr1D 442909553-442910812	394	42710.8	5.45	-0.025	-
TaCHS-C2	TraesCS2A02G014800	+1	Chr2A 5908221-5912388	394	42765	5.84	-0.003	+
TaCHS-C3	TraesCS2A02G021700	+1	Chr2A 10464812-10466428	400	43111.2	5.25	-0.005	+
TaCHS-C4	TraesCS2A02G021900	+1	Chr2A 10506080-10508765	393	42368.5	5.78	0.049	+
TaCHS-A12	TraesCS2A02G025500	-1	Chr2A 12047084-12048689	394	43220.8	5.91	-0.097	-
TaCHS-A13	TraesCS2A02G025600	-1	Chr2A 12072202-12073480	394	43222.8	6.02	-0.1	-
TaCHS-A14	TraesCS2A02G025700	-1	Chr2A 12101768-12103434	394	43209.7	6.02	-0.123	-
TaCHS-A15	TraesCS2A02G035300	+1	Chr2A 15394765-15396518	394	43257.8	6.02	-0.137	+
TaCHS-A16	TraesCS2A02G527700	+1	Chr2A 747086930-747090056	380	41809.2	6.19	-0.103	+
TaCHS-C5	TraesCS2B02G006000	-1	Chr2B 3794600-3795885	394	42651.8	6.2	-0.03	-
TaCHS-C6	TraesCS2B02G006300	+1	Chr2B 4013566-4015994	462	50052.4	5.58	0.03	+
TaCHS-C7	TraesCS2B02G006700	+1	Chr2B 4283146-4285475	394	42397.5	5.48	-0.004	+
TaCHS-C8	TraesCS2B02G006800	+1	Chr2B 4424392-4426747	372	40162.9	5.22	0.012	+
TaCHS-C9	TraesCS2B02G007000	+1	Chr2B 4481802-4483613	400	43232.5	5.87	-0.015	+
TaCHS-C10	TraesCS2B02G019200	+1	Chr2B 8941857-8943384	397	43210.5	6.25	-0.051	+
TaCHS-A17	TraesCS2B02G038600	-1	Chr2B 17872742-17874028	362	39597.5	5.73	-0.083	-
TaCHS-A18	TraesCS2B02G038700	-1	Chr2B 17881640-17883390	394	43222.8	6.14	-0.123	-
TaCHS-C11	TraesCS2B02G041300	+1	Chr2B 18838517-18840759	386	41594.9	6.11	-0.03	+
TaCHS-A19	TraesCS2B02G048400	+1	Chr2B 24089443-24091066	394	43213.8	6.02	-0.128	+
TaCHS-C12	TraesCS2B02G072600	+1	Chr2B 38841310-38842840	401	43364.5	5.61	-0.058	+
TaCHS-A20	TraesCS2B02G558400	+1	Chr2B 752784988-752788155	398	43478.1	6.15	-0.09	+
TaCHS-A21	TraesCS2B02G613100	+1	Chr2B 792484656-792487988	399	43690.2	6.03	-0.088	+
TaCHS-C13	TraesCS2D02G015700	-1	Chr2D 7644973-7647296	394	42543.6	5.72	-0.018	-
TaCHS-C14	TraesCS2D02G016100	+1	Chr2D 7833535-7835901	394	42514.5	5.55	-0.043	+
TaCHS-C15	TraesCS2D02G016200	-1	Chr2D 7839405-7840941	399	43530	6.44	-0.039	-
TaCHS-C16	TraesCS2D02G022700	+1	Chr2D 10309952-10311664	400	43256.2	5.27	-0.038	+
TaCHS-A22	TraesCS2D02G027700	-1	Chr2D 11476510-11478168	394	43253.9	6.43	-0.116	-
TaCHS-A23	TraesCS2D02G027800	-1	Chr2D 11495702-11496600	349	38334.1	6.38	-0.178	-
TaCHS-A24	TraesCS2D02G027900	-1	Chr2D 11508375-11509661	390	42888.5	6.19	-0.116	-
TaCHS-C17	TraesCS2D02G030600	+1	Chr2D 12425910-12427897	386	41985.4	5.97	-0.034	+
TaCHS-A25	TraesCS2D02G034500	+1	Chr2D 13421320-13422996	395	43298.8	6.02	-0.125	+
TaCHS-C18	TraesCS2D02G051100	-1	Chr2D 19244464-19245180	388	42322.5	8.39	-0.091	-
TaCHS-C19	TraesCS2D02G051300	-1	Chr2D 19543541-19544843	401	43385.4	5.72	-0.06	-
TaCHS-A26	TraesCS2D02G429100	+1	Chr2D 540951341-540952475	305	33184.5	6.01	0.07	+
TaCHS-A27	TraesCS2D02G530600	+1	Chr2D 617051125-617054041	478	52042.9	6.37	-0.097	+
TaCHS-C20	TraesCS3D02G500500	+1	Chr3D 589695872-589697427	401	43359.4	5.72	-0.052	+
TaCHS-C21	TraesCS4A02G292500	+1	Chr4A 595255754-595257815	398	42447.9	6.17	0.139	+
TaCHS-C22	TraesCS4A02G392800	-1	Chr4A 668441346-668442877	343	36952.7	6.51	0.099	-
TaCHS-C23	TraesCS4A02G436200	-1	Chr4A 705952455-705954139	395	41953.8	5.34	0.081	-
TaCHS-C24	TraesCS4A02G436400	-1	Chr4A 706088597-706089784	395	42017.9	5.34	0.085	-
TaCHS-C25	TraesCS4A02G437600	-1	Chr4A 707303998-707305576	398	42046.1	5.68	0.155	-
TaCHS-C26	TraesCS4A02G437900	+1	Chr4A 707487289-707488981	437	46168.8	5.87	0.136	+
TaCHS-C27	TraesCS4A02G438100	+1	Chr4A 707674530-707676058	395	41664.6	5.81	0.142	+
TaCHS-C28	TraesCS4A02G438200	+1	Chr4A 707701994-707703670	395	41718.6	5.86	0.138	+
TaCHS-C29	TraesCS4B02G021600	-1	Chr4B 15596147-15597791	401	42845.2	6.32	0.073	-
TaCHS-C30	TraesCS4B02G357100	-1	Chr4B 647692300-647693971	372	39617.6	7.19	0.021	-
TaCHS-C31	TraesCS4B02G357600	+1	Chr4B 648194509-648195237	378	40408.5	5.96	-0.014	+
TaCHS-C32	TraesCS4B02G357700	+1	Chr4B 648219918-648220631	392	41764	7.16	0.022	+
TaCHS-C33	TraesCS4B02G357800	+1	Chr4B 648243609-648244505	402	42792.1	6.64	0.015	+
TaCHS-C34	TraesCS4D02G351300	+1	Chr4D 503175796-503177481	398	42278.7	6.47	0.033	-
TaCHS-B4	TraesCS5A02G002900	-1	Chr5A 2397627-2399194	422	45505.9	5.54	-0.213	+
TaCHS-C35	TraesCS5A02G379400	+1	Chr5A 576596182-576611045	383	41671.9	6.23	-0.034	-
TaCHS-C36	TraesCS5A02G379500	-1	Chr5A 577078123-577079687	389	42084.2	6.09	-0.031	+
TaCHS-C37	TraesCS5A02G379600	+1	Chr5A 577268625-577269779	389	42085.1	5.85	-0.03	-
TaCHS-C38	TraesCS5A02G379700	+1	Chr5A 577432393-577433493	400	43158.6	6.05	-0.041	+
TaCHS-C39	TraesCS5A02G526900	+1	Chr5A 687655022-687656737	399	42509.8	6.19	-0.002	+
TaCHS-B5	TraesCS5B02G003100	+1	Chr5B 4831068-4833559	419	45078.5	5.65	-0.174	+
TaCHS-C40	TraesCS5B02G383300	+1	Chr5B 562118513-562119777	389	42372.7	6.1	-0.013	+
TaCHS-C41	TraesCS5B02G487700	+1	Chr5B 658559273-658560709	396	42613.1	6.01	0.1	+
TaCHS-B6	TraesCS5D02G003600	-1	Chr5D 3547588-3549314	421	45112.6	5.62	-0.134	+
TaCHS-A28	TraesCS5D02G488600	-1	Chr5D 523938040-523940039	395	43274.8	6.01	-0.045	-
TaCHS-A29	TraesCS5D02G488700	-1	Chr5D 523991850-523993876	395	43274.8	6.01	-0.045	-
TaCHS-C42	TraesCS6A02G015300	-1	Chr6A 7397019-7398587	403	43004.2	6.09	-0.036	-
TaCHS-C43	TraesCS6A02G015500	+1	Chr6A 7697400-7699079	408	43477.4	6.01	-0.092	-
TaCHS-C44	TraesCS6A02G215600	+1	Chr6A 397212513-397214244	398	42726.1	6.9	0.036	+
TaCHS-C45	TraesCS6A02G298400	-1	Chr6A 531697320-531698821	401	43182.4	5.84	0.053	+
TaCHS-C46	TraesCS6B02G022300	-1	Chr6B 13973930-13975699	402	42601.8	6.14	0.005	-
TaCHS-C47	TraesCS6B02G022500	+1	Chr6B 14126103-14127816	411	43629.6	6.01	-0.071	-
TaCHS-D1	TraesCS6B02G185200	-1	Chr6B 210595514-210599331	448	49128.5	6.71	-0.081	+
TaCHS-C48	TraesCS6B02G245200	+1	Chr6B 437800440-437801560	336	36225.3	6.21	-0.074	-
TaCHS-C49	TraesCS6B02G327900	-1	Chr6B 577372715-577374031	334	36051.4	6.23	0.035	+
TaCHS-C50	TraesCS6D02G018500	+1	Chr6D 7551848-7553694	438	46530	6.15	-0.097	-
TaCHS-C51	TraesCS6D02G197900	+1	Chr6D 276014741-276015961	369	39365.2	6.19	0.093	+
TaCHS-C52	TraesCS6D02G278200	-1	Chr6D 386464421-386466047	401	43251.5	5.84	0.026	+
TaCHS-C53	TraesCS7A02G093900	+1	Chr7A 57544286-57546979	394	42922.4	5.51	0.039	-
TaCHS-C54	TraesCS7B02G371700	-1	Chr7B 637689973-637692778	439	48160.4	6.65	-0.049	+
TaCHS-A30	TraesCS7B02G462200	-1	Chr7B 719117922-719122641	492	53713.5	6.99	-0.159	-
TaCHS-C55	TraesCS7D02G046500	-1	Chr7D 24019836-24021492	395	41600.3	5.39	0.15	-
TaCHS-C56	TraesCS7D02G046700	-1	Chr7D 24117358-24119010	395	41700.5	5.44	0.162	-
TaCHS-C57	TraesCS7D02G047000	+1	Chr7D 24326011-24327861	398	42227.4	5.85	0.155	-
TaCHS-C58	TraesCS7D02G089300	+1	Chr7D 53963636-53968501	397	43066.7	5.96	0.043	+
TaCHS-C59	TraesCSU02G000100	-1	ChrUn 1147-3979	403	43781.1	5.97	-0.01	+
TaCHS-C60	TraesCSU02G143400	+1	ChrUn 150939366-150940720	403	43579.1	6.31	0.027	-
								+
