# Supplementary material for: Genome-Wide Analysis of Type-III Polyketide Synthases in Wheat and Possible Roles in Wheat Sheath-Blight Resistance
Source: Int J Mol Sci. 2022 Jun 28;23(13):7187. doi: 10.3390/ijms23137187 (PMC9266324; doi:10.3390/ijms23137187)
Supplement: Supplementary file 1 [file ijms-23-07187-s001.zip › TableS2.xlsx]

## Sheet: Table S2
Table S2 Tandem duplication genes and segmental duplication genes
Tandem duplication					Segmental duplication
Gene	Gene	Ks	Ka	Ka/Ks	Gene	Gene	Ks	Ka	Ka/Ks
TaPKS04	TaPKS05	0.00559495	0.0247081	0.226442	TaPKS01	TaPKS08	0.013486	0.175784	0.0767193
TaPKS05	TaPKS06	0.0134936	0.0247372	0.545478	TaPKS01	TaPKS11	0.0146277	0.108296	0.135072
TaPKS06	TaPKS07	0.0112341	0.0319009	0.352156	TaPKS03	TaPKS10	0.010339	0.0492846	0.209783
TaPKS28	TaPKS29	0.0147395	0.193511	0.0761686	TaPKS03	TaPKS13	0.00918232	0.0384588	0.238758
TaPKS36	TaPKS37	0.21693	0.802723	0.270243	TaPKS04	TaPKS11	0.0157812	0.0920836	0.171379
TaPKS51	TaPKS52	0.00227618	0.00990113	0.229891	TaPKS10	TaPKS13	0.00802683	0.0420794	0.190754
TaPKS56	TaPKS57	0.0260638	0.0723016	0.360488	TaPKS15	TaPKS24	0.13621	0.450972	0.302037
TaPKS63	TaPKS64	0	0	NaN	TaPKS15	TaPKS35	0.128048	0.429193	0.298345
					TaPKS16	TaPKS38	0.0158153	0.128236	0.12333
					TaPKS18	TaPKS39	0.0101031	0.25675	0.0393497
					TaPKS20	TaPKS28	0.0147214	0.204277	0.0720657
					TaPKS21	TaPKS31	0.00447012	0.151382	0.0295287
					TaPKS21	TaPKS41	0.00671897	0.125769	0.053423
					TaPKS23	TaPKS35	0.0361481	0.235527	0.153477
					TaPKS29	TaPKS39	0.0112509	0.300834	0.0373991
					TaPKS30	TaPKS40	0.0280871	0.235072	0.119483
					TaPKS31	TaPKS41	0.00671897	0.12993	0.0517122
					TaPKS33	TaPKS43	0.00110619	0.140205	0.00788982
					TaPKS45	TaPKS53	0.0483088	0.19277	0.250603
					TaPKS47	TaPKS77	0.0497938	0.245942	0.202461
					TaPKS49	TaPKS77	0.119922	0.412665	0.290604
					TaPKS54	TaPKS58	0.0229529	0.0819228	0.280178
					TaPKS55	TaPKS59	0.0107538	0.108265	0.0993286
					TaPKS55	TaPKS62	0.0161224	0.0756598	0.213091
					TaPKS56	TaPKS60	0.0455139	0.0881748	0.516178
					TaPKS59	TaPKS62	0.0188723	0.0743182	0.253939
					TaPKS65	TaPKS69	0.042585	0.20101	0.211856
					TaPKS65	TaPKS72	0.0813433	0.213607	0.380808
					TaPKS67	TaPKS73	0.00488452	0.0358813	0.13613
					TaPKS68	TaPKS71	0.00809088	0.073704	0.109775
					TaPKS68	TaPKS74	0.00784761	0.0791111	0.0991973
					TaPKS71	TaPKS74	0.00944363	0.0956643	0.0987164
					TaPKS75	TaPKS80	0.0703187	0.253188	0.277734
