# Supplementary material for: Genome-Wide Analysis of Type-III Polyketide Synthases in Wheat and Possible Roles in Wheat Sheath-Blight Resistance
Source: Int J Mol Sci. 2022 Jun 28;23(13):7187. doi: 10.3390/ijms23137187 (PMC9266324; doi:10.3390/ijms23137187)
Supplement: Supplementary file 1 [file ijms-23-07187-s001.zip › TableS3.xlsx]

## Sheet: TableS3
TableS3 Cis-acting elements existed in the 2 kb upstream region of TaPKS gene family
	Development-related elements						Environmental stress-related elements				Hormone-responsive elements									Light-responsive elements
GENE	circadian	GCN4_motif	MBSI	MSA-like	O2-site	RY-element	LTR	MBS	ARE	WUN-motif	TGA-element	AuxRR-core	GARE-motif	P-box	TATC-box	CGTCA-motif	TGACG-motif	TCA-element	ABRE	3-AF1 binding site	ACA-motif	ACE	AE-box	AT1-motif	ATC-motif	ATCT-motif	Box 4	Box II	CAG-motif	CAT-box	C-box	chs-CMA1a	chs-CMA2a	chs-CMA2b	chs-CMA2c	chs-Unit 1 m1	GA-motif	Gap-box	GATA-motif	G-box	GGA-motif	GT1-motif	GTGGC-motif	I-box	LAMP-element	L-box	MRE	Pc-CMA2c	Sp1
TaPKS01	0	0	1	0	0	0	3	0	1	0	1	0	0	0	0	3	3	0	6	0	0	2	0	0	0	0	0	0	0	3	0	0	0	0	0	0	0	0	0	4	0	0	0	0	0	0	0	0	8
TaPKS02	0	0	0	0	0	1	0	1	1	0	0	0	0	0	0	3	3	0	4	0	0	1	1	0	0	0	0	0	0	2	0	0	0	0	0	0	0	0	0	7	0	2	0	0	0	0	0	0	0
TaPKS03	0	0	0	0	0	0	1	0	2	0	2	0	2	0	0	1	1	1	1	0	0	0	0	0	0	0	2	0	0	0	0	0	0	0	0	0	0	0	1	4	0	0	0	0	0	0	0	0	1
TaPKS04	0	0	0	0	0	0	1	2	1	0	2	0	2	0	0	2	2	0	4	0	0	2	1	0	0	0	2	0	0	3	0	0	0	0	0	0	0	0	1	5	0	4	0	0	0	0	0	0	1
TaPKS05	0	0	0	0	1	0	1	0	1	0	0	1	0	0	0	2	2	1	2	0	0	2	0	0	0	0	1	0	0	1	0	0	1	0	0	0	1	0	1	4	0	2	0	0	0	0	0	0	1
TaPKS06	1	0	0	0	0	1	0	1	0	0	0	0	0	0	0	4	4	0	9	0	0	0	0	0	0	1	1	0	0	1	0	0	0	0	0	0	0	0	0	11	0	0	0	0	0	0	0	2	0
TaPKS07	0	0	0	0	1	0	2	0	1	0	0	0	2	0	0	3	3	0	3	0	0	3	1	0	0	0	1	0	0	3	0	0	0	0	0	0	0	0	1	5	0	3	0	1	1	0	0	0	1
TaPKS08	0	0	0	0	0	0	1	1	0	0	1	0	1	0	0	4	4	0	6	0	0	1	0	0	0	0	0	0	1	2	0	0	1	0	0	0	0	0	1	8	0	2	0	0	0	0	0	0	0
TaPKS09	0	0	0	0	1	0	1	2	1	0	1	0	2	0	0	2	2	0	8	0	0	1	0	0	0	0	2	0	0	2	0	0	0	0	0	0	0	0	1	7	0	2	0	0	0	0	0	0	1
TaPKS10	0	0	0	0	0	0	1	2	1	0	2	0	2	0	0	0	0	1	3	0	0	0	0	0	0	0	0	0	0	1	0	1	0	0	0	0	0	0	0	3	0	0	1	0	0	0	0	0	3
TaPKS11	0	0	0	0	0	1	1	1	1	0	0	0	0	0	0	2	2	1	4	0	0	0	0	0	0	0	0	0	0	2	0	0	0	0	0	0	0	0	0	5	0	3	0	0	0	0	0	0	1
TaPKS12	0	0	0	0	4	0	1	2	2	0	0	0	0	0	0	0	0	0	6	0	0	0	0	0	1	1	2	1	0	1	0	0	0	0	0	0	0	0	0	8	0	3	0	0	0	0	0	0	2
TaPKS13	0	0	0	0	0	1	0	1	2	1	1	0	2	0	0	1	1	2	2	0	0	0	0	0	0	0	0	0	0	0	0	0	0	0	0	0	0	0	0	1	0	0	0	0	0	0	1	0	1
TaPKS14	0	0	0	0	1	0	0	1	3	0	0	0	0	0	0	5	5	0	3	0	0	0	0	0	0	0	2	0	0	1	0	0	0	0	0	0	0	0	0	2	0	0	0	0	0	0	0	0	0
TaPKS15	0	1	0	0	0	0	0	1	2	0	0	0	1	0	0	0	0	2	2	1	0	0	0	0	1	0	1	0	0	0	0	0	0	0	0	0	1	0	1	2	0	0	0	3	0	0	0	0	0
TaPKS16	0	0	0	0	1	0	1	1	1	0	1	1	0	0	0	2	2	1	0	0	0	0	0	0	0	0	1	0	0	0	0	0	0	0	0	0	0	0	2	2	0	0	0	2	0	0	1	0	0
TaPKS17	1	0	0	0	0	0	0	0	1	0	0	0	1	0	0	3	3	2	0	0	0	0	0	0	0	0	1	0	0	1	0	1	0	0	0	0	1	0	0	0	0	0	0	0	0	0	0	0	1
TaPKS18	0	1	0	0	3	0	1	2	0	0	1	0	0	0	1	2	2	0	4	0	0	0	2	0	0	0	0	0	0	0	0	1	0	0	0	0	0	0	1	3	0	0	0	1	1	0	0	0	0
TaPKS19	0	0	0	0	0	0	0	0	3	0	0	0	0	0	0	5	5	0	7	0	0	0	0	0	0	0	1	0	0	2	0	0	0	0	0	0	0	0	1	5	0	1	0	0	0	0	1	0	1
TaPKS20	0	0	0	0	2	0	0	1	0	0	1	2	0	0	0	3	3	0	9	0	0	0	0	0	0	0	1	0	0	1	0	0	0	0	0	0	0	0	0	6	0	0	0	0	0	0	1	0	1
TaPKS21	0	0	0	0	0	0	1	13	3	0	0	0	0	0	0	3	3	0	12	0	0	2	0	0	0	1	0	2	0	1	0	0	0	0	0	0	0	0	0	9	0	0	0	0	0	0	0	0	2
TaPKS22	0	0	0	1	0	0	0	1	1	0	0	1	0	0	0	4	4	1	4	0	0	0	0	0	0	1	0	0	0	2	0	1	0	0	0	1	0	0	2	4	0	0	0	0	0	0	0	0	1
TaPKS23	0	0	0	0	1	0	0	0	2	0	1	0	1	0	0	2	2	0	8	0	0	2	0	0	0	0	0	0	0	2	0	0	0	0	0	0	0	0	0	11	0	1	0	2	0	0	1	0	2
TaPKS24	0	0	0	0	2	0	0	1	1	0	0	0	0	1	2	1	1	0	0	0	0	0	0	0	1	0	0	0	0	0	0	0	0	0	0	0	1	0	1	0	0	2	0	1	0	0	0	0	2
TaPKS25	0	0	0	0	1	0	0	0	0	0	0	0	0	0	0	1	1	0	1	0	0	0	0	0	1	0	0	0	0	1	0	0	0	0	0	0	0	0	1	1	0	0	0	0	0	0	1	0	2
TaPKS26	0	0	0	0	1	0	1	0	3	0	0	0	0	0	0	2	2	0	2	0	0	0	2	0	0	1	0	0	0	0	0	0	0	0	0	0	0	1	1	3	0	0	0	1	0	0	0	0	0
TaPKS27	1	0	0	0	4	0	1	1	2	0	0	1	0	0	0	6	6	0	4	0	0	0	0	0	0	1	0	0	0	2	0	0	0	0	0	0	0	0	1	5	0	2	0	3	0	0	2	0	0
TaPKS28	0	0	0	0	4	1	1	2	0	0	1	0	0	2	0	2	2	1	3	0	0	0	1	0	0	0	2	0	0	0	0	0	0	0	0	0	0	0	1	5	0	0	0	1	1	0	0	0	1
TaPKS29	0	0	0	0	3	0	0	2	1	0	2	0	0	0	0	3	3	0	9	0	0	0	0	0	0	0	0	0	0	0	0	0	0	0	0	0	0	0	0	4	0	0	0	0	0	0	1	0	0
TaPKS30	0	0	0	0	1	0	0	1	1	0	0	0	1	0	0	5	5	1	3	0	0	2	1	0	0	1	1	0	0	0	0	0	0	0	0	0	0	0	0	6	0	4	0	0	0	0	1	0	0
TaPKS31	1	0	0	0	0	1	0	3	0	0	1	0	0	0	0	1	1	0	6	0	0	0	0	0	0	0	0	0	0	1	0	0	0	0	0	0	0	0	1	3	0	0	0	1	0	0	0	0	0
TaPKS32	1	0	0	0	1	0	0	2	3	0	0	0	0	2	0	3	3	1	5	0	0	0	1	0	0	0	1	0	0	1	0	0	0	0	0	0	0	0	1	6	0	2	0	0	0	0	1	0	1
TaPKS33	0	0	0	1	0	0	0	2	1	0	0	1	1	0	0	1	1	1	8	0	0	0	0	0	0	0	1	0	0	1	0	1	0	0	0	1	0	0	2	7	0	2	0	0	0	0	0	0	1
TaPKS34	0	0	0	0	2	1	0	0	2	0	1	0	1	0	0	1	1	0	1	0	0	0	0	0	0	0	0	0	0	1	0	0	0	0	0	0	0	0	0	0	0	1	1	0	0	0	0	0	3
TaPKS35	0	0	0	0	0	0	2	1	1	0	2	1	0	0	0	2	2	0	7	0	0	0	0	0	0	0	3	0	0	0	0	0	0	0	0	0	0	0	0	12	0	0	0	0	0	0	0	0	2
TaPKS36	0	0	0	0	1	0	1	0	0	0	0	0	0	0	0	1	1	0	2	0	0	0	0	0	0	0	1	0	0	3	0	0	0	0	0	1	1	0	0	2	0	0	0	0	0	0	1	0	0
TaPKS37	0	0	0	0	0	0	0	0	5	0	2	0	0	1	0	4	4	0	4	1	0	0	1	0	0	0	3	1	0	2	0	0	0	0	0	0	0	1	1	5	0	4	0	1	1	0	0	0	0
TaPKS38	0	0	0	0	1	0	0	2	0	0	1	0	2	0	0	4	4	1	2	0	0	0	0	0	0	0	0	0	0	2	0	0	0	0	0	0	0	0	1	2	0	2	0	1	0	0	1	0	6
TaPKS39	1	0	0	1	2	1	0	1	1	0	2	0	1	3	0	1	1	0	3	0	0	0	1	0	0	0	2	0	0	0	0	0	0	0	0	0	0	0	1	3	0	0	0	1	1	0	0	0	1
TaPKS40	0	0	0	0	1	0	1	0	1	0	0	2	2	1	0	2	2	0	2	0	0	0	1	0	0	0	3	0	1	0	0	0	0	0	0	0	1	0	0	3	0	0	0	1	0	0	1	0	1
TaPKS41	0	0	0	0	0	0	1	4	2	0	0	0	0	0	0	3	3	0	2	0	0	1	1	0	0	0	1	0	0	1	0	0	0	0	0	0	1	0	0	2	0	0	0	1	0	0	0	0	1
TaPKS42	1	0	0	0	0	0	0	2	1	0	0	0	0	0	0	1	1	0	1	0	0	0	0	0	0	0	1	0	0	0	0	0	0	0	0	0	0	0	0	1	0	1	0	1	0	0	0	0	0
TaPKS43	0	0	0	0	0	0	0	1	0	0	1	0	2	0	0	2	2	1	5	0	0	0	0	0	0	0	1	0	0	0	0	1	0	0	0	0	0	0	1	5	0	1	0	1	0	0	0	0	1
TaPKS44	1	0	0	0	0	0	0	2	2	0	0	0	0	0	0	0	0	0	1	0	0	0	0	0	0	0	1	0	0	0	0	0	0	0	0	0	0	0	0	0	0	0	0	1	0	0	0	0	0
TaPKS45	0	0	0	0	0	0	1	1	1	0	1	0	0	0	0	3	3	0	6	0	0	0	1	0	0	0	0	0	0	0	0	0	0	0	0	0	0	0	1	6	1	0	0	1	0	0	0	0	1
TaPKS46	0	0	0	0	0	0	1	0	0	0	1	0	0	0	1	4	4	0	3	0	0	0	2	1	0	1	4	0	0	2	0	0	0	0	0	0	0	0	1	5	0	1	0	0	0	0	0	0	0
TaPKS47	0	0	0	0	0	2	1	0	3	0	0	0	1	0	0	6	6	0	7	0	0	1	0	0	0	0	2	0	0	0	0	0	0	0	0	0	0	0	1	7	0	0	0	0	0	0	1	0	1
TaPKS48	0	0	0	0	0	2	1	0	3	0	0	0	1	0	0	6	6	0	7	0	0	1	0	0	0	0	2	0	0	0	0	0	0	0	0	0	0	0	1	7	0	0	0	0	0	0	1	0	1
TaPKS49	0	2	0	0	1	0	0	2	1	0	1	0	0	0	0	4	4	0	13	0	0	0	0	0	0	0	0	0	0	0	1	0	0	0	0	0	0	0	0	9	0	0	0	0	0	0	0	0	0
TaPKS50	0	1	0	0	1	4	0	1	1	0	0	0	2	0	0	2	2	1	6	0	0	0	0	0	0	0	2	0	0	0	0	0	0	0	1	0	1	0	0	5	0	0	0	0	0	0	0	0	0
TaPKS51	0	0	0	0	1	1	1	0	0	0	0	0	0	0	0	4	4	1	6	0	0	0	0	0	0	0	3	0	0	2	0	0	0	0	0	1	0	0	1	6	0	2	0	0	0	0	1	0	1
TaPKS52	0	0	0	0	1	1	0	0	0	0	0	0	0	0	0	5	5	1	6	0	0	0	0	0	0	0	3	0	0	2	0	0	0	0	0	1	0	0	1	6	0	2	0	0	0	0	1	0	1
TaPKS53	0	0	0	0	0	0	0	1	2	0	1	0	0	0	0	3	3	0	3	0	0	0	0	0	0	0	0	0	0	2	0	0	0	0	0	0	0	0	0	3	0	0	0	1	0	0	0	0	1
TaPKS54	0	0	0	0	1	0	0	1	4	0	0	0	0	1	0	1	1	0	1	1	0	0	1	0	0	0	2	0	0	5	0	0	0	0	0	0	0	0	0	2	0	0	0	1	0	0	1	0	1
TaPKS55	0	0	0	1	0	0	0	0	2	0	1	0	0	0	0	1	1	0	0	1	0	0	0	0	0	1	1	0	0	0	0	0	0	0	0	0	0	0	1	2	0	1	0	0	0	0	0	0	2
TaPKS56	0	0	0	0	0	0	1	1	2	0	0	0	1	0	0	2	2	1	11	0	0	1	0	0	0	0	0	0	0	0	0	0	0	0	0	0	0	0	0	12	0	0	0	0	0	0	0	0	0
TaPKS57	0	0	0	0	2	0	0	0	2	1	0	0	0	0	0	3	3	0	6	0	0	1	0	0	0	0	1	0	0	0	0	0	0	0	0	0	0	0	0	6	0	1	0	2	0	0	0	0	2
TaPKS58	0	1	0	0	0	0	2	2	4	0	1	0	0	0	0	1	1	1	2	0	0	0	1	0	0	0	2	0	0	1	0	0	0	0	0	0	0	0	1	1	0	0	0	0	0	0	1	0	1
TaPKS59	0	0	0	0	0	1	0	2	1	0	1	0	0	0	1	5	5	0	2	0	0	0	0	0	0	0	0	0	0	1	0	0	0	0	0	0	0	0	0	6	0	0	1	0	0	0	0	0	0
TaPKS60	3	0	0	0	2	0	0	1	2	0	3	0	0	0	0	1	1	0	5	0	0	0	0	0	0	0	0	0	0	1	0	0	0	0	0	0	0	0	0	6	0	2	0	0	0	0	0	0	1
TaPKS61	0	0	0	0	1	0	0	1	2	0	0	1	0	1	0	4	4	1	3	0	0	0	0	0	0	0	1	0	0	1	0	0	0	0	0	0	0	0	2	4	0	0	0	0	0	0	1	0	0
TaPKS62	0	0	0	0	0	2	0	0	2	0	0	0	1	0	0	0	0	0	1	1	0	0	0	0	0	0	4	0	0	1	0	0	0	0	0	0	0	1	0	4	0	0	0	0	0	0	0	0	2
TaPKS63	1	0	0	0	0	0	0	0	2	0	1	0	0	0	0	2	2	0	9	0	0	1	0	0	0	0	1	0	0	1	0	0	0	0	0	0	0	0	0	11	0	1	0	0	0	0	1	0	1
TaPKS64	1	0	0	0	0	0	1	0	2	0	1	0	0	0	0	2	2	0	9	0	0	2	0	0	0	0	1	0	0	1	0	0	0	0	0	0	0	0	0	11	0	1	0	0	0	0	1	1	1
TaPKS65	0	0	0	0	1	0	0	0	0	0	0	0	0	0	0	2	2	0	1	0	0	0	0	0	0	0	0	0	0	0	0	0	0	0	0	0	0	1	0	0	0	0	0	0	0	0	0	0	0
TaPKS66	0	0	0	0	2	1	0	2	1	0	1	0	1	0	0	0	0	0	0	0	0	0	2	0	0	0	3	0	0	1	0	0	0	0	0	0	0	0	0	2	0	0	0	0	0	0	0	0	0
TaPKS67	1	0	0	0	0	0	0	0	3	0	1	2	0	0	1	1	1	0	1	0	0	0	0	0	0	0	0	0	0	1	0	0	0	0	0	0	0	0	0	2	0	0	0	1	0	0	1	0	8
TaPKS68	0	0	0	0	0	0	0	0	1	0	0	0	0	0	0	4	4	0	0	0	0	1	0	0	0	0	0	0	0	0	0	0	0	0	0	0	0	0	1	2	0	0	0	0	0	0	0	0	0
TaPKS69	0	1	0	0	0	0	0	1	1	0	0	0	0	0	0	1	1	0	2	0	0	0	0	0	0	0	0	0	0	2	0	0	0	0	0	0	0	0	0	1	0	1	0	0	0	0	0	0	0
TaPKS70	0	0	0	0	0	0	1	1	2	0	0	1	0	0	0	3	3	1	2	0	0	0	2	0	0	0	2	1	0	3	0	1	0	0	0	0	0	0	0	6	0	3	0	0	0	0	0	0	0
TaPKS71	0	0	0	1	1	0	0	0	0	0	3	0	0	0	0	8	8	0	3	1	0	1	0	0	0	0	0	0	0	0	0	0	0	0	0	0	0	0	0	6	0	0	0	0	0	0	0	0	6
TaPKS72	0	0	0	0	1	2	0	0	2	0	1	1	1	0	0	0	0	1	2	0	0	0	1	0	0	0	2	0	0	2	0	1	0	0	0	0	0	0	0	5	0	3	0	0	0	0	0	0	0
TaPKS73	0	0	0	0	1	1	0	1	1	0	0	0	1	0	0	2	2	0	6	0	0	0	0	0	0	0	0	0	0	2	0	0	0	0	0	0	0	0	1	7	0	0	0	0	0	0	0	0	1
TaPKS74	1	0	0	0	0	0	1	1	2	0	0	0	1	0	0	5	5	0	3	0	0	0	0	0	0	2	0	0	0	0	0	0	0	0	0	0	0	0	0	3	0	0	0	1	0	0	0	0	1
TaPKS75	0	0	1	0	0	0	0	1	0	0	2	0	0	0	0	5	5	2	2	0	0	0	0	0	1	0	1	1	0	0	0	0	0	0	0	0	0	0	1	1	0	2	0	0	0	0	1	0	1
TaPKS76	0	1	0	0	0	0	0	0	1	0	0	0	0	0	0	4	4	0	2	0	0	1	1	0	0	1	0	0	0	0	0	0	0	0	0	0	0	0	1	3	0	0	0	0	0	0	0	0	0
TaPKS77	0	0	0	0	1	0	0	3	0	0	1	0	1	0	0	1	1	0	2	0	0	0	0	0	2	0	0	0	0	0	0	0	0	0	0	0	0	0	0	3	0	0	0	0	0	0	1	0	1
TaPKS78	0	0	0	0	1	0	0	0	0	0	1	1	0	0	0	1	1	0	6	0	1	0	1	0	0	0	1	0	0	1	0	0	0	0	0	0	0	0	0	6	0	3	0	0	0	0	1	0	0
TaPKS79	1	0	0	0	0	0	0	0	0	0	0	0	1	1	1	1	1	0	3	0	0	0	2	0	0	0	1	0	0	2	0	0	0	0	0	0	0	1	1	2	0	2	0	0	0	0	4	0	1
TaPKS80	0	0	0	1	0	0	0	0	0	0	0	1	1	1	1	4	4	0	1	0	0	0	2	0	0	0	7	0	0	1	0	0	0	0	0	0	0	0	2	2	0	1	0	0	0	0	0	0	0
TaPKS81	0	0	0	1	1	2	1	0	1	0	0	0	0	0	0	4	4	0	1	1	0	0	0	0	1	0	3	0	0	1	0	0	0	1	0	0	0	0	1	1	0	0	0	0	0	1	1	0	1
[truncated: 3 more columns]
