# Supplementary material for: Genome-Wide Analysis of Type-III Polyketide Synthases in Wheat and Possible Roles in Wheat Sheath-Blight Resistance
Source: Int J Mol Sci. 2022 Jun 28;23(13):7187. doi: 10.3390/ijms23137187 (PMC9266324; doi:10.3390/ijms23137187)
Supplement: Supplementary file 1 [file ijms-23-07187-s001.zip › TableS4.xlsx]

## Sheet: Table S4
Table S4 Sequence-specific primers used for qRT-PCR
Gene Name	Gene accession	Forward primer (5’-3‘)	Reverse primer (5’-3’)	Annotion
TaPKS70	TraesCS6B02G022500	CCTTCTCAAGCCTACTTACGTACG	CCTTAATTTGATTTGAGTGTACGTGT	Chalcone/stilbene synthase, N-terminal
TaPKS66	TraesCS6A02G015500	GCATGCCATTGTAGATTCACAAAGC	GTGCCCGATGCCGCT	Chalcone/stilbene synthase, N-terminal
TaPKS31	TraesCS2B02G048400	TGCGAGCCAGACGATTCTAC	GTTTACCTTCGCCTCCACCA	Chalcone/stilbene synthase, N-terminal
TaPKS72	TraesCS6D02G018500	ATATCCCGTCGCCCATACTC	CCGGCTGTGTGAAGTCTAAGT	Chalcone/stilbene synthase, N-terminal
actin	actin	CTCCCTCACAACAACCGC	TACCAGGAACTTCCATACCAAC	actin
